# Supplementary material for: Syntenin Controls Extracellular Vesicle‐Induced Tumour Migration by Regulating the Expression of Adhesion Proteins on Small Extracellular Vesicles
Source: J Extracell Vesicles. 2025 Aug 20;14(8):e70133. doi: 10.1002/jev2.70133 (PMC12365386; doi:10.1002/jev2.70133)
Supplement: Supplementary file 2 — Supporting Table 1: jev270133‐sup‐0001‐tableS2.xlsx [file JEV2-14-e70133-s002.xlsx]

## Sheet: Diff. expressed murine proteins
Accession	Protein names	Gene names	LFQ intensity KO_1a	LFQ intensity KO_1b	LFQ intensity KO_2a	LFQ intensity KO_2b	LFQ intensity WT_1a	LFQ intensity WT_1b	LFQ intensity WT_2a	LFQ intensity WT_2b	MS/MS Count	-Log10 t-test p-value	Fold change (Log2)
O08992	Syntenin-1	Sdcbp	NaN	NaN	NaN	NaN	33.3484	33.3708	33.7196	33.8282	221	7.86569	-11.1391
Q99JW5	Epithelial cell adhesion molecule	Epcam	NaN	NaN	NaN	NaN	28.5204	28.853	28.7283	28.936	24	5.63442	-5.97656
O88207	Collagen alpha-1(V) chain	Col5a1	23.9812	23.9144	22.3315	NaN	28.3106	28.7548	28.4462	28.5915	34	4.2211	-5.50772
Q6ZWY9;Q64478;Q64525;P10854	Histone H2B type 1-C/E/G;Histone H2B type 1-H;Histone H2B type 2-B;Histone H2B type 1-M	Hist1h2bc;Hist1h2bh;Hist2h2bb;Hist1h2bm	21.5193	22.0917	NaN	25.5916	27.7486	28.3443	28.9891	28.5651	6	2.89818	-5.33434
Q9QZC7	Pleckstrin homology domain-containing family B member 2	Plekhb2	NaN	NaN	NaN	NaN	27.0562	26.72	27.4592	27.6668	11	5.11962	-5.12541
Q61147	Ceruloplasmin	Cp	NaN	NaN	24.04	NaN	25.7944	25.5359	27.0544	26.3117	15	2.42825	-4.51614
P27661	Histone H2AX	H2afx	NaN	NaN	NaN	27.0026	27.3005	28.5784	27.5677	28.0951	11	1.98199	-4.00617
Q9JLQ0	CD2-associated protein	Cd2ap	NaN	NaN	22.973	23.7346	25.9786	24.7196	27.9325	27.3217	24	2.40555	-3.44632
Q8C0E3	Tripartite motif-containing protein 47	Trim47	24.9564	24.0371	NaN	22.8195	25.355	24.8533	28.2445	27.8906	30	1.56649	-3.06423
P49962	Signal recognition particle 9 kDa protein	Srp9	NaN	NaN	24.5718	24.638	26.2421	25.8061	27.2	27.0955	12	2.37101	-2.97678
P39061	Collagen alpha-1(XVIII) chain	Col18a1	31.6424	31.6367	30.8128	30.9309	33.8219	33.6118	34.2639	34.2772	388	4.20265	-2.738
P70312;O08650	Hyaluronan synthase 2;Hyaluronan synthase 3	Has2;Has3	24.6872	NaN	NaN	NaN	24.8666	24.5928	26.0818	25.8026	6	1.87795	-2.61535
P16254	Signal recognition particle 14 kDa protein	Srp14	23.8374	23.846	24.7792	NaN	25.8913	25.368	26.7526	26.8876	11	2.26223	-2.47288
P29533	Vascular cell adhesion protein 1	Vcam1	NaN	NaN	23.4392	23.6441	24.3838	23.9718	26.3371	26.7219	15	1.56038	-2.40124
P36536	GTP-binding protein SAR1a	Sar1a	NaN	NaN	NaN	NaN	25.1549	25.4877	24.4803	24.6432	4	2.94544	-2.35043
Q61468	Mesothelin	Msln	23.6438	23.3871	23.742	23.4739	24.9838	24.9577	26.5399	27.0401	5	2.28619	-2.31865
Q8CE94	Monocarboxylate transporter 13	Slc16a13	23.54	NaN	NaN	23.7678	24.2053	25.0774	25.0118	25.2419	3	1.68195	-2.28444
Q08093	Calponin-2	Cnn2	NaN	NaN	24.0262	NaN	24.9393	25.2458	25.1468	24.882	2	2.19792	-2.22162
P32507	Nectin-2	Pvrl2	NaN	NaN	NaN	NaN	24.5455	23.9273	24.9181	25.4532	5	2.85985	-2.12244
B1B0C7	Perlecan (heparan sulfate proteoglycan 2)	Hspg2	23.9844	24.4174	23.8742	23.1985	25.0242	26.3634	25.9922	26.1549	8	2.68605	-2.01502
P23242	Gap junction alpha-1 protein	Gja1	29.7338	29.7383	29.2795	29.3375	30.8112	30.6714	32.3611	32.2404	267	2.27719	-1.99875
P08121	Collagen alpha-1(III) chain	Col3a1	23.1995	NaN	NaN	NaN	23.8097	23.6111	24.5608	24.7236	4	2.12488	-1.993
O54890	Integrin beta-3	Itgb3	26.5416	26.3851	26.1164	25.9794	27.6287	27.2897	28.5629	28.7262	37	2.52942	-1.7963
P41731	CD63 antigen	Cd63	28.2333	28.2237	27.9446	27.7862	29.2539	29.0476	30.5061	30.5436	69	2.30629	-1.79083
A2ASQ1	Agrin	Agrn	NaN	NaN	NaN	23.6029	25.33	23.8677	24.1685	23.916	14	1.30672	-1.74399
Q63961	Endoglin	Eng	25.571	25.8951	25.3645	24.1635	26.5008	26.4676	27.2659	27.5525	21	1.96583	-1.69819
Q61398	Procollagen C-endopeptidase enhancer 1	Pcolce	25.5385	25.6379	25.7503	24.6889	26.7715	26.1949	27.5689	27.679	17	2.08392	-1.64969
Q00780	Collagen alpha-1(VIII) chain	Col8a1	24.7216	24.2294	NaN	24.2145	25.3261	25.8	25.7477	25.4139	12	1.80762	-1.64711
Q922M3	BTB/POZ domain-containing adapter for CUL3-mediated RhoA degradation protein 3	Kctd10	24.0267	NaN	NaN	NaN	24.5508	23.9608	25.1932	24.9834	4	2.00724	-1.6197
Q3MI99	Collagen and calcium-binding EGF domain-containing protein 1	Ccbe1	22.8393	NaN	NaN	NaN	23.9361	23.6856	23.9862	23.9672	2	1.64402	-1.58745
O70514	Fibroblast growth factor-binding protein 1	Fgfbp1	25.7859	25.8353	24.8215	24.886	26.0286	26.213	27.8289	27.5808	14	1.58418	-1.58064
Q9WU78	Programmed cell death 6-interacting protein	Pdcd6ip	32.7123	32.6555	32.7374	32.6452	34.0486	33.8389	34.5577	34.4805	1176	3.94756	-1.54383
O89086	RNA-binding protein 3	Rbm3	NaN	NaN	24.6198	24.4329	24.944	25.086	25.5262	25.4671	5	1.4157	-1.54203
E9PZ16	Perlecan (heparan sulfate proteoglycan 2)	Hspg2	34.8387	34.8038	34.2937	34.2711	35.9503	35.9046	36.2532	36.2145	3200	3.84262	-1.52881
O35988	Syndecan-4	Sdc4	26.9601	27.2228	26.7429	26.7035	28.2234	28.3426	28.5411	28.5637	31	4.34565	-1.51041
Q9JLZ6	Hypermethylated in cancer 2 protein	Hic2	30.9694	31.3156	31.3186	31.151	32.5485	32.1408	32.9209	33.1831	132	3.10885	-1.5097
Q8BJU2	Tetraspanin-9	Tspan9	27.0953	27.1637	26.6102	26.9567	28.1149	28.1584	28.6215	28.9315	23	3.19728	-1.50012
Q05793	Basement membrane-specific heparan sulfate proteoglycan core protein	Hspg2	28.5403	28.8912	28.376	27.8374	29.6805	29.5027	30.351	30.0738	61	2.66215	-1.4908
O35682	Myeloid-associated differentiation marker	Myadm	27.1377	27.5073	27.1748	27.2776	27.8666	28.3785	29.2367	29.2073	44	2.17675	-1.39793
Q99JR5	Tubulointerstitial nephritis antigen-like	Tinagl1	32.3342	32.2483	31.6137	31.7284	33.1677	33.2891	33.4672	33.5274	431	3.35119	-1.38172
Q62165	Dystroglycan 1	Dag1	NaN	NaN	NaN	NaN	24.148	23.903	24.6713	24.7771	6	1.91272	-1.33212
Q91ZR2	Sorting nexin-18	Snx18	25.8859	25.4528	26.9326	25.9308	27.0223	27.3036	27.6194	27.5689	18	2.08933	-1.32802
Q80ZJ1;Q8BU31	Ras-related protein Rap-2a;Ras-related protein Rap-2c	Rap2a;Rap2c	24.7235	24.4965	24.135	23.9317	25.0201	26.3736	25.4911	25.6497	8	2.12292	-1.31194
Q62419	Endophilin-A2	Sh3gl1	26.0322	26.4469	26.2926	26.3232	27.5263	26.8833	27.9487	27.9766	34	2.54851	-1.31002
P51912	Neutral amino acid transporter B(0)	Slc1a5	31.3451	31.4041	30.4589	30.6593	31.7084	31.6443	32.7814	32.8659	263	1.69536	-1.28316
Q8R0J7	Vacuolar protein sorting-associated protein 37B	Vps37b	28.5814	28.7257	28.8139	28.8354	29.7784	29.8477	30.1353	30.2908	92	4.11852	-1.27393
Q8R2Q8	Bone marrow stromal antigen 2	Bst2	25.7061	25.5524	25.0874	24.703	26.4163	25.8496	27.019	26.7899	11	1.98067	-1.25649
Q8BGX0	E3 ubiquitin-protein ligase TRIM23	Trim23	25.0847	24.9847	24.644	24.7437	25.557	26.444	25.9956	26.3477	13	2.7852	-1.2218
O35874	Neutral amino acid transporter A	Slc1a4	28.1181	28.5952	27.4325	27.8409	28.7111	28.7109	29.6858	29.7247	62	1.73815	-1.21144
Q6KAU4	Multivesicular body subunit 12B	Mvb12b	26.1152	26.7451	26.705	27.0927	27.4754	27.2752	28.3932	28.2868	31	1.85628	-1.19312
Q8BY89	Choline transporter-like protein 2	Slc44a2	27.5144	27.4985	26.8848	26.2372	27.7756	27.6532	28.8432	28.5801	46	1.50197	-1.17929
Q09143	High affinity cationic amino acid transporter 1	Slc7a1	27.4279	27.5502	26.9676	26.8083	27.7174	28.1097	28.8322	28.7807	32	1.95458	-1.17148
P52196	Thiosulfate sulfurtransferase	Tst	31.025	31.0373	31.3124	30.5566	31.8893	31.3444	32.8912	32.4143	73	1.68942	-1.15196
P55012	Solute carrier family 12 member 2	Slc12a2	27.1571	26.8852	26.7701	26.7688	27.5673	27.5196	28.5469	28.4798	56	2.06794	-1.13309
P28229	Gap junction gamma-1 protein	Gjc1	24.4572	24.2373	23.8244	24.8321	24.8634	24.9739	26.0319	25.9425	11	1.6066	-1.11515
Q8BJ71	Nuclear pore complex protein Nup93	Nup93	26.3377	26.5585	26.6902	27.1265	28.1365	28.5178	26.7453	27.5689	11	1.35333	-1.06392
Q9D8B3	Charged multivesicular body protein 4b	Chmp4b	27.3941	27.4287	27.4468	27.1892	28.1323	27.9818	28.8504	28.7082	41	2.50894	-1.05348
P49769;Q61144	Presenilin-1;Presenilin-2	Psen1;Psen2	23.5519	23.646	23.8537	23.9023	23.913	25.1343	24.9962	25.0533	6	1.86491	-1.03572
P51655	Glypican-4	Gpc4	27.8846	28.167	27.9486	27.4958	28.5103	28.3434	29.4342	29.3174	75	1.79039	-1.02732
Q61735	Leukocyte surface antigen CD47	Cd47	26.424	26.94	25.956	26.5996	27.4413	26.9754	27.7725	27.7593	15	1.96078	-1.00722
Q8BM86	Lipoma HMGIC fusion partner	Lhfp	26.0824	26.1475	26.0134	26.1863	26.4951	26.5901	27.4943	27.8432	14	1.60571	-0.998253
Q8R4W6	Procollagen C-endopeptidase enhancer 2	Pcolce2	23.0682	NaN	NaN	23.3902	24.0221	24.2864	23.8122	24.1784	11	2.44022	-0.988127
Q9R118	Serine protease HTRA1	Htra1	31.1913	31.266	30.7501	30.5997	31.8192	31.6616	32.1204	32.0733	320	2.58045	-0.96686
Q64695	Endothelial protein C receptor	Procr	23.9029	NaN	NaN	23.6341	24.6002	23.9195	25.0341	24.8677	5	1.35616	-0.959115
Q9EPL2	Calsyntenin-1	Clstn1	24.397	NaN	NaN	NaN	24.5855	24.3619	24.3533	24.5247	6	1.65791	-0.918452
P24369	Peptidyl-prolyl cis-trans isomerase B	Ppib	23.8463	23.4182	23.2372	NaN	24.4341	23.722	24.6245	24.5717	6	1.92345	-0.908676
Q60751	Insulin-like growth factor 1 receptor	Igf1r	25.5669	25.3872	24.801	24.4313	25.564	25.5748	26.2824	26.3583	16	1.41237	-0.898285
Q8BT07	Centrosomal protein of 55 kDa	Cep55	26.3949	26.4685	26.6566	26.5231	27.0651	27.1582	27.7274	27.6339	42	2.631	-0.885353
Q9DCW2	Phospholipid scramblase 2	Plscr2	27.4825	27.518	27.2273	26.6367	27.8747	27.3916	28.5841	28.4078	33	1.33631	-0.848443
P54116	Erythrocyte band 7 integral membrane protein	Stom	28.0109	27.9086	27.9418	27.819	28.2993	28.4494	29.1779	29.1242	69	1.97697	-0.842602
Q9QYB1	Chloride intracellular channel protein 4	Clic4	28.2841	28.3634	28.2146	28.1487	29.0069	28.8419	29.164	29.2715	50	3.64126	-0.818359
P29268	CCN family member 2	Ctgf	24.2069	24.1169	24.4803	24.2931	25.1244	25.0043	25.2627	24.9528	11	3.63758	-0.811727
P35822	Receptor-type tyrosine-protein phosphatase kappa	Ptprk	27.2798	27.0128	26.7581	26.4666	27.2743	27.5248	27.9864	27.9342	42	1.77977	-0.800601
E9Q616	AHNAK nucleoprotein	Ahnak	29.6135	29.3874	29.5237	29.4925	30.0086	29.8957	30.673	30.6307	206	2.0581	-0.797733
Q07797	Galectin-3-binding protein	Lgals3bp	29.1305	29.1064	29.0281	29.0196	29.9057	30.0065	29.725	29.8362	114	4.73129	-0.797205
Q6PHQ9	Polyadenylate-binding protein	Pabpc4	25.6137	26.358	25.1663	25.77	26.2388	26.1838	27.0636	26.6036	12	1.32809	-0.795465
P46935	E3 ubiquitin-protein ligase NEDD4	Nedd4	25.6684	25.5477	25.7401	26.0899	26.557	26.5735	26.4114	26.5496	28	3.09965	-0.761317
P17809	Solute carrier family 2, facilitated glucose transporter member 1	Slc2a1	28.086	27.9503	27.5754	27.6227	28.1615	28.1442	28.9992	28.9481	59	1.51607	-0.754666
P26043	Radixin	Rdx	27.8657	28.0865	27.8175	27.8283	28.5317	28.014	29.0675	28.9943	73	1.61481	-0.752383
Q5SQX6	Cytoplasmic FMR1-interacting protein 2	Cyfip2	25.9983	25.3647	25.674	25.8329	27.0529	26.5568	25.9025	26.352	7	1.46665	-0.748608
P35278	Ras-related protein Rab-5C	Rab5c	25.8228	25.9346	25.7205	25.3121	26.2426	25.773	26.886	26.8145	13	1.32096	-0.731521
P35564	Calnexin	Canx	26.2916	26.5347	26.1539	26.6759	27.251	27.3972	26.8348	27.0964	19	2.31535	-0.730863
Q924C6	Lysyl oxidase homolog 4	Loxl4	32.0827	32.1172	31.6249	31.4127	32.3262	32.0513	32.9333	32.8347	437	1.434	-0.726992
P28667	MARCKS-related protein	Marcksl1	23.827	23.9615	23.331	23.6505	24.2102	24.0816	24.7247	24.648	6	1.86859	-0.723658
A2APV2	Formin-like protein 2	Fmnl2	27.6031	27.3567	27.0352	26.7466	27.6037	27.5715	28.3034	28.0968	48	1.45861	-0.708459
O70318	Band 4.1-like protein 2	Epb41l2	28.5301	28.663	28.6249	28.3763	29.0839	28.9394	29.5187	29.4846	139	2.37646	-0.708059
P45591	Cofilin-2	Cfl2	27.6125	27.7248	27.1463	27.3016	27.7613	27.825	28.5044	28.4849	51	1.54468	-0.697629
O09044	Synaptosomal-associated protein 23	Snap23	25.8865	25.6777	25.2097	25.2018	25.8971	26.2006	26.418	26.2462	18	1.85444	-0.696559
P97300	Neuroplastin	Nptn	26.9328	26.6743	26.6653	26.6978	27.0239	26.9925	27.8929	27.8439	35	1.45509	-0.695764
Q8BH64	EH domain-containing protein 2	Ehd2	29.9813	29.9457	29.4737	29.4665	30.1107	30.216	30.6544	30.6461	159	1.85275	-0.690003
Q62523	Zyxin	Zyx	23.8677	23.6348	NaN	NaN	24.1079	23.843	23.872	24.0782	4	1.30412	-0.682772
Q4PZA2	Endothelin-converting enzyme 1	Ece1	24.0489	24.3306	24.3848	24.0745	24.7829	24.7351	25.1233	24.8895	13	2.8234	-0.672987
P43406	Integrin alpha-V	Itgav	30.1273	30.1367	29.9463	29.9392	30.3401	30.1842	31.188	31.1288	287	1.34629	-0.67291
P24547	Inosine-5-monophosphate dehydrogenase 2	Impdh2	28.4505	28.5103	28.9585	28.817	29.3791	29.1885	29.464	29.3648	80	2.58244	-0.665039
P62331	ADP-ribosylation factor 6	Arf6	28.393	28.4519	28.3187	28.2506	28.9333	29.0055	28.8991	29.2234	35	3.62666	-0.661764
P38647	Stress-70 protein, mitochondrial	Hspa9	26.3023	26.081	25.8737	25.5601	26.5409	26.4599	26.8178	26.6276	33	2.01883	-0.657293
G5E829	Plasma membrane calcium-transporting ATPase 1	Atp2b1	28.4199	28.3982	28.4513	28.4042	28.7123	28.5767	29.503	29.4755	91	1.4131	-0.648485
P70296	Phosphatidylethanolamine-binding protein 1	Pebp1	27.5546	27.2593	27.454	27.5428	27.9941	28.0764	28.078	28.2316	23	3.57249	-0.642322
Q9CR26	Vacuolar protein sorting-associated protein VTA1 homolog	Vta1	25.5114	25.7774	25.8393	26.0286	26.4266	25.9483	26.7184	26.6309	23	1.7126	-0.641841
Q8R366	Immunoglobulin superfamily member 8	Igsf8	31.5712	31.5703	31.2413	31.2245	31.7545	31.6437	32.3731	32.3892	304	1.55718	-0.638326
Q6P9R2	Serine/threonine-protein kinase OSR1	Oxsr1	25.21	25.5579	25.4023	26.0835	26.2375	26.4361	25.9817	26.1508	10	1.64207	-0.63808
Q62470	Integrin alpha-3	Itga3	33.6332	33.6784	33.0239	33.0136	33.6512	33.685	34.2859	34.276	817	1.32903	-0.637249
P63017	Heat shock cognate 71 kDa protein	Hspa8	33.2199	33.2742	33.1199	33.0462	33.6205	33.4869	34.0082	34.066	717	2.22642	-0.630347
Q61187	Tumor susceptibility gene 101 protein	Tsg101	30.3508	30.343	30.2609	30.035	30.4309	30.5137	31.2867	31.2728	179	1.37051	-0.628616
P62983;P62984;P0CG49;P0CG50;E9Q4P0	Ubiquitin-ribosomal protein eS31 fusion protein;Ubiquitin-ribosomal protein eL40 fusion protein;Polyubiquitin-B;Polyubiquitin-C;KxDL motif-containing protein 1	Rps27a;Uba52;Ubb;Ubc;Kxd1	32.9394	32.8517	32.7193	32.6103	33.1347	32.9502	33.7495	33.7158	474	1.51737	-0.607368
P46467	Vacuolar protein sorting-associated protein 4B	Vps4b	28.3303	28.2539	28.0783	27.9937	28.5578	28.4773	29.0142	28.9909	65	1.9977	-0.595982
Q7TT50	Serine/threonine-protein kinase MRCK beta	Cdc42bpb	28.3798	28.2227	28.1188	27.947	28.5545	28.4397	29.015	29.0022	102	1.81081	-0.585791
Q61503	5-nucleotidase	Nt5e	31.9588	31.9363	31.4613	31.5323	32.0693	32.082	32.436	32.559	372	1.68901	-0.564408
Q3UHL6	Fibronectin	Fn1	38.8428	38.85	38.3841	38.3498	39.1991	39.267	39.0523	39.1509	9896	2.07074	-0.560608
P05480	Proto-oncogene tyrosine-protein kinase Src	Src	27.3056	27.3177	26.7863	27.1789	27.2662	27.6421	27.9298	27.9516	47	1.45728	-0.550275
Q91VH2	Sorting nexin-9	Snx9	26.5254	26.2948	26.4042	26.3492	26.8195	26.8328	27.0232	27.0593	27	3.29744	-0.540279
Q9JJ00	Phospholipid scramblase 1	Plscr1	30.5888	30.5836	30.418	30.3358	30.8553	30.6206	31.3713	31.2259	164	1.58645	-0.536726
P68254	14-3-3 protein theta	Ywhaq	29.4	29.1402	29.0714	28.9584	29.5455	29.798	29.8076	29.5614	99	2.40173	-0.535622
Q61543	Golgi apparatus protein 1	Glg1	26.8696	26.4723	26.7761	26.6963	26.9312	27.394	27.3414	27.2702	44	2.1231	-0.530635
Q9JIZ9	Phospholipid scramblase 3	Plscr3	29.2363	29.3965	28.8282	28.824	29.4928	29.3681	29.6604	29.8444	92	1.57288	-0.520154
P63044;P63024	Vesicle-associated membrane protein 2;Vesicle-associated membrane protein 3	Vamp2;Vamp3	26.5102	26.1383	26.1566	25.9689	26.413	26.427	26.9436	27.0547	10	1.35355	-0.516046
O70251;A0A087WS46	Elongation factor 1-beta;Eukaryotic translation elongation factor 1 beta 2	Eef1b;Eef1b2	26.6157	26.3278	26.723	26.8957	26.9624	27.1876	27.1384	27.3085	29	1.9736	-0.508682
Q9D2R0	Acetoacetyl-CoA synthetase	Aacs	23.247	23.264	23.4681	23.6487	23.8359	24.2528	23.5859	23.9334	8	1.59497	-0.495036
P52332	Tyrosine-protein kinase JAK1	Jak1	24.2455	24.1542	24.1226	24.2468	24.3773	24.757	25.0048	24.6082	11	1.97114	-0.494579
P29341;Q9D4E6	Polyadenylate-binding protein 1;Polyadenylate-binding protein	Pabpc1;Pabpc6	30.5022	30.4864	30.662	30.5858	30.8177	30.8288	31.3454	31.2211	209	1.89214	-0.494155
P19157;P46425	Glutathione S-transferase P 1;Glutathione S-transferase P 2	Gstp1;Gstp2	28.028	27.9918	27.5555	27.9143	28.3357	28.4924	28.1624	28.4677	36	2.00956	-0.492115
Q04736	Tyrosine-protein kinase Yes	Yes1	28.5117	28.3685	28.275	28.016	28.6798	28.5573	28.9188	28.9538	81	1.85428	-0.48463
Q9CWS0	N(G),N(G)-dimethylarginine dimethylaminohydrolase 1	Ddah1	25.9742	26.2501	26.7082	26.4048	26.6886	26.9778	26.9174	26.6629	11	1.48641	-0.477362
Q61553	Fascin	Fscn1	29.2172	29.1528	29.2827	29.0936	29.3411	29.4608	29.968	29.8428	144	1.62196	-0.4666
P08556	GTPase NRas	Nras	29.2416	29.245	28.8473	29.0972	29.3833	29.5604	29.5617	29.7917	75	2.00582	-0.466458
Q9DCL9	Bifunctional phosphoribosylaminoimidazole carboxylase/phosphoribosylaminoimidazole succinocarboxamide synthetase	Paics	27.4443	27.273	27.3939	27.2541	27.71	27.8648	27.8712	27.7706	39	3.58783	-0.462818
Q9QZF2	Glypican-1	Gpc1	31.7106	31.7274	31.2937	31.2686	31.8606	31.7564	32.0735	32.1142	320	1.59383	-0.451086
Q8BG67	Protein EFR3 homolog A	Efr3a	27.1606	27.1861	27.0824	27.282	27.5892	27.3254	27.8029	27.7962	46	2.02737	-0.450622
P63037	DnaJ homolog subfamily A member 1	Dnaja1	27.6806	27.9466	27.6596	27.3718	28.0725	27.9333	28.2332	28.2083	67	1.77427	-0.447192
Q8R1F1	Niban-like protein 1	Fam129b	27.5299	27.4996	27.7669	27.6946	27.8129	28.1109	28.1199	28.1793	64	2.21688	-0.432979
P06745	Glucose-6-phosphate isomerase	Gpi	25.591	25.6837	25.6113	25.962	26.345	25.8777	26.0898	26.2589	15	1.73865	-0.430869
B2RQC6	Multifunctional protein CAD	Cad	28.589	28.6182	28.7039	28.6412	29.0621	29.1257	29.0799	29.001	128	4.70985	-0.429111
P01900;P01895	H-2 class I histocompatibility antigen, D-D alpha chain;H-2 class I histocompatibility antigen, alpha chain	H2-D1	30.1319	30.1453	29.7472	29.6682	30.317	30.3592	30.3934	30.3379	181	1.8328	-0.428728
P01902	H-2 class I histocompatibility antigen, K-D alpha chain	H2-K1	29.6087	29.6	29.1492	29.4094	29.735	29.846	29.9686	29.9278	131	1.93211	-0.427486
P17047	Lysosome-associated membrane glycoprotein 2	Lamp2	23.6251	23.6564	23.9843	24.0627	24.2481	23.986	24.3758	24.4233	7	1.54394	-0.426145
P17751	Triosephosphate isomerase	Tpi1	26.7897	26.8434	27.1611	27.07	27.2258	27.5413	27.2936	27.4535	16	1.94402	-0.412515
Q61001	Laminin subunit alpha-5	Lama5	28.0224	27.9221	27.6736	27.7093	28.3482	28.2041	28.205	28.2166	89	2.39872	-0.411573
Q7TPR4	Alpha-actinin-1	Actn1	29.8218	29.6931	29.8751	29.9084	30.0349	30.0743	30.3503	30.4628	222	1.91288	-0.40597
Q99P72	Reticulon-4	Rtn4	28.464	28.59	28.6417	28.3803	28.876	28.7895	29.1199	28.9048	64	2.33467	-0.403531
Q9Z1Q5	Chloride intracellular channel protein 1	Clic1	31.006	31.0343	30.7215	30.9493	31.2492	31.2691	31.3088	31.4544	198	2.44634	-0.39256
Q9D819	Inorganic pyrophosphatase	Ppa1	27.0949	27.2601	27.4005	27.4167	27.792	27.6078	27.5424	27.7853	42	2.13411	-0.388846
Q9CZ30	Obg-like ATPase 1	Ola1	26.2439	26.5412	26.5392	26.2806	26.9583	26.6465	26.7521	26.7623	22	1.97357	-0.378559
Q9QYJ0	DnaJ homolog subfamily A member 2	Dnaja2	28.3914	28.4548	28.4897	28.413	28.7482	28.6908	28.9504	28.8372	67	3.0492	-0.369429
P42208	Septin-2	Sept2	28.0127	28.1865	28.2748	28.2337	28.4242	28.789	28.5444	28.4247	76	1.92528	-0.368674
Q61411	GTPase Hras	Hras	26.6091	26.616	26.4196	26.8251	26.7954	27.0657	26.7985	27.1247	17	1.47009	-0.328653
Q8C1B7	Septin-11	Sept11	27.269	27.2863	27.3043	27.203	27.676	27.6855	27.5791	27.4259	46	2.64497	-0.325979
Q78HU3	Multivesicular body subunit 12A	Mvb12a	29.1961	29.1691	28.9821	29.0768	29.188	29.3084	29.5138	29.6984	76	1.40083	-0.321137
Q3UQ28	Peroxidasin homolog	Pxdn	28.7737	28.7526	28.471	28.5345	29.0161	29.1495	28.737	28.8416	137	1.35689	-0.303058
Q60864	Stress-induced-phosphoprotein 1	Stip1	27.6339	27.4263	27.8027	27.6745	27.8975	27.7354	28.0665	28.0483	68	1.48173	-0.302611
P28660	Nck-associated protein 1	Nckap1	27.6448	27.4743	27.2901	27.4944	27.793	27.6899	27.6564	27.9617	56	1.61697	-0.299383
Q8BJY1	26S proteasome non-ATPase regulatory subunit 5	Psmd5	25.8692	26.07	26.2763	25.9178	26.3166	26.2177	26.3665	26.4133	27	1.58074	-0.295175
Q8C650	Septin-10	Sept10	23.215	23.3048	23.1962	23.2893	23.4524	23.3151	23.5609	23.7889	1	1.4389	-0.277985
P58252	Elongation factor 2	Eef2	32.3984	32.3735	32.3649	32.3399	32.6917	32.6381	32.6226	32.6271	571	5.04342	-0.27568
P12382	ATP-dependent 6-phosphofructokinase, liver type	Pfkl	28.3966	28.3132	28.5787	28.476	28.8111	28.5556	28.7405	28.7419	94	1.86092	-0.271161
P97333	Neuropilin-1	Nrp1	26.5299	26.7813	26.8007	26.906	26.9449	27.0592	27.0697	26.9772	30	1.6333	-0.258264
P70349	Adenosine 5'-monophosphoramidase HINT1	Hint1	26.8671	26.7734	26.8196	26.8232	27.0738	26.9138	27.0697	27.2208	22	2.04411	-0.248653
Q7TMB8	Cytoplasmic FMR1-interacting protein 1	Cyfip1	28.7666	28.8454	28.5901	28.629	28.8651	28.8636	28.985	29.086	139	1.63447	-0.242164
P52480	Pyruvate kinase PKM	Pkm	32.3177	32.2782	32.3284	32.3242	32.5013	32.6297	32.4074	32.5682	356	2.32992	-0.214511
O88342	WD repeat-containing protein 1	Wdr1	30.1802	30.1718	30.1281	30.1267	30.228	30.3656	30.3763	30.4825	222	2.1028	-0.211415
P21279	Guanine nucleotide-binding protein G(q) subunit alpha	Gnaq	26.8424	27.0139	26.8877	26.9984	27.1184	27.1208	27.0476	27.2408	29	1.8312	-0.196285
Q61753	D-3-phosphoglycerate dehydrogenase	Phgdh	30.1588	30.1121	30.3157	30.3023	30.4864	30.3626	30.4791	30.3334	160	1.61724	-0.193165
Q99JY9	Actin-related protein 3	Actr3	28.8685	28.9041	29.0319	28.9577	29.0215	29.1353	29.1886	29.1612	112	1.96627	-0.18606
P09411	Phosphoglycerate kinase 1	Pgk1	31.0034	30.9261	30.9528	30.8844	31.1841	31.0407	31.0852	31.1832	226	2.22054	-0.181662
P56399	Ubiquitin carboxyl-terminal hydrolase 5	Usp5	25.1672	25.0855	25.164	25.163	25.3871	25.4095	25.1689	25.2581	15	1.44113	-0.160993
Q91WK2	Eukaryotic translation initiation factor 3 subunit H	Eif3h	25.5201	25.4153	25.6251	25.5529	25.701	25.6625	25.7453	25.5796	11	1.37043	-0.143721
P62137	Serine/threonine-protein phosphatase PP1-alpha catalytic subunit	Ppp1ca	29.5007	29.4798	29.5447	29.5054	29.3401	29.3619	29.2947	29.4663	145	1.97588	0.141939
Q9CWJ9	Bifunctional purine biosynthesis protein ATIC	Atic	29.828	29.8891	29.9549	29.9098	29.7315	29.729	29.7228	29.7598	196	2.93309	0.159678
P14206	40S ribosomal protein SA	Rpsa	29.9191	29.7946	29.987	29.9207	29.774	29.7786	29.6708	29.6958	101	1.9508	0.175521
Q61024	Asparagine synthetase [glutamine-hydrolyzing]	Asns	27.6532	27.6958	27.8222	27.7135	27.6893	27.5267	27.473	27.4042	47	1.50767	0.197852
P47856	Glutamine--fructose-6-phosphate aminotransferase [isomerizing] 1	Gfpt1	25.9144	25.8489	25.7726	25.9527	25.734	25.6242	25.7544	25.5346	24	1.76085	0.21034
Q922B2	Aspartate--tRNA ligase, cytoplasmic	Dars	28.8583	28.746	29.0658	29.0077	28.8207	28.6727	28.6349	28.6968	98	1.37442	0.213179
Q8R081	Heterogeneous nuclear ribonucleoprotein L	Hnrnpl	27.8711	27.9312	27.9789	27.8947	27.869	27.6977	27.6638	27.5521	50	1.7325	0.22332
O35286	ATP-dependent RNA helicase DHX15	Dhx15	26.4761	26.5586	26.8564	26.6469	26.4437	26.384	26.3056	26.485	24	1.35475	0.229919
P11499	Heat shock protein HSP 90-beta	Hsp90ab1	33.2349	33.2152	33.3896	33.2139	33.1011	32.9987	33.0115	33.01	1056	2.52313	0.233088
P63005	Platelet-activating factor acetylhydrolase IB subunit alpha	Pafah1b1	26.1659	26.2092	26.2961	26.2708	25.8965	25.9404	26.0444	26.0876	24	2.41535	0.243294
Q1HFZ0	RNA cytosine C(5)-methyltransferase NSUN2	Nsun2	25.8443	25.8485	25.9987	26.1913	25.7429	25.7449	25.7746	25.6427	8	1.51666	0.244463
Q9JIK5	Nucleolar RNA helicase 2	Ddx21	29.1309	29.1117	29.2491	29.1387	29.1421	28.7473	28.8556	28.9058	109	1.48062	0.24489
Q99L47	Hsc70-interacting protein	St13	26.4635	26.3908	26.2557	26.4575	26.1419	25.9495	26.2297	26.2453	23	1.62073	0.250264
Q8VDD5	Myosin-9	Myh9	31.2036	31.1462	31.2885	31.1046	30.9164	30.7885	31.0493	30.9695	460	2.02804	0.254751
Q64514	Tripeptidyl-peptidase 2	Tpp2	29.8014	29.7543	30.0545	30.0067	29.7195	29.6005	29.6664	29.5936	199	1.75323	0.259241
Q8K1M6	Dynamin-1-like protein	Dnm1l	26.1935	26.3171	26.4395	26.3237	26.1966	26.1915	25.81	25.9882	29	1.37942	0.271855
P97461	Small ribosomal subunit protein uS7	Rps5	29.3747	29.4371	29.5969	29.6609	29.4038	29.1031	29.2202	29.243	86	1.6285	0.274896
E9PWG6	Non-SMC condensin I complex, subunit G	Ncapg	23.5189	23.5561	23.5302	23.6341	NaN	NaN	23.5255	23.0549	3	1.48667	0.275568
Q61937	Nucleophosmin	Npm1	28.7476	28.6836	28.951	28.8849	28.485	28.466	28.6736	28.5363	57	1.93499	0.276547
Q8C5R8	ribose-phosphate diphosphokinase	Prps1l1	25.2702	25.0925	25.0754	25.073	24.9764	24.713	25.0287	24.6664	16	1.46703	0.281662
P62878	E3 ubiquitin-protein ligase RBX1	Rbx1	24.202	24.2247	24.4635	24.3342	24.2659	24.0178	23.9269	23.8829	6	1.45244	0.282692
Q8BFY9	Transportin-1	Tnpo1	27.2645	27.2095	27.2037	27.1045	26.8927	26.9003	26.7998	27.0514	41	2.43396	0.284435
Q8BKC5	Importin-5	Ipo5	27.9342	27.8675	28.0293	27.9648	27.5057	27.5495	27.8937	27.7002	76	1.64916	0.286664
P19096	Fatty acid synthase	Fasn	30.5533	30.5695	30.6993	30.6555	30.4277	30.2763	30.3658	30.2495	337	2.77157	0.289569
Q3U0V1	Far upstream element-binding protein 2	Khsrp	25.5253	25.5358	25.6416	25.3967	25.1464	25.2617	25.4459	25.0525	25	1.63639	0.298216
Q01320	DNA topoisomerase 2-alpha	Top2a	29.3104	29.2153	29.4106	29.4049	29.0816	29.1075	28.9349	28.9397	144	2.57456	0.319355
P80313	T-complex protein 1 subunit eta	Cct7	29.135	29.1766	29.4446	29.1957	28.9522	28.7911	28.9984	28.8928	125	2.1291	0.32935
Q921F2	TAR DNA-binding protein 43	Tardbp	26.9391	26.9971	27.2264	27.157	26.8778	26.7703	26.7989	26.5297	25	1.804	0.335727
P67984	60S ribosomal protein L22	Rpl22	26.2293	26.1691	26.2205	26.2798	25.8861	25.5923	26.0621	26.0039	22	1.71114	0.338569
P17918	Proliferating cell nuclear antigen	Pcna	27.2071	27.1854	27.4012	27.3935	27.1124	26.8451	26.8975	26.9527	47	2.2462	0.34491
Q8BK67	Protein RCC2	Rcc2	26.5324	26.5373	26.9061	26.731	26.4082	26.2402	26.3975	26.243	28	1.90117	0.35452
P68040	Small ribosomal subunit protein RACK1	Gnb2l1	30.3813	30.3594	30.4499	30.5013	30.1295	30.142	30.0013	29.9791	189	3.28722	0.360023
Q60972	Histone-binding protein RBBP4	Rbbp4	25.8068	25.7732	26.0228	26.1785	25.7087	25.5509	25.6517	25.4289	12	1.71703	0.360277
P24452	Macrophage-capping protein	Capg	27.7089	27.7912	27.5707	27.7686	27.1703	27.0774	27.4692	27.6749	41	1.31962	0.361872
P62908	Small ribosomal subunit protein uS3	Rps3	30.5163	30.4074	30.4631	30.4178	30.0259	29.9971	30.1583	30.1615	191	3.48103	0.365463
O55135	Eukaryotic translation initiation factor 6	Eif6	27.5313	27.4398	27.3812	27.6173	27.122	27.1077	27.0873	27.1753	30	3.26981	0.369329
Q99MN1	Lysine--tRNA ligase	Kars1	27.0336	26.9621	27.0925	27.1895	26.9319	26.7005	26.6873	26.472	44	1.90257	0.371517
Q8VDW0	ATP-dependent RNA helicase DDX39A	Ddx39a	28.4558	28.4694	28.5794	28.2903	28.1325	28.1456	28.0616	27.9574	75	2.64856	0.374417
P26516	26S proteasome non-ATPase regulatory subunit 7	Psmd7	28.5182	28.6035	28.9307	28.7274	28.2774	28.4356	28.2032	28.3361	61	2.0167	0.381917
G5E895;P45377	Aldo-keto reductase family 1, member B10;Aldose reductase-related protein 2	Akr1b10;Akr1b8	26.2471	26.4672	26.5149	26.3755	26.317	25.6311	26.0244	26.0794	19	1.34486	0.388237
P62196	26S protease regulatory subunit 8	Psmc5	28.4018	28.5876	28.7372	28.6262	28.0795	28.443	28.1115	28.1068	72	1.96175	0.402984
P54775	26S protease regulatory subunit 6B	Psmc4	28.6064	28.7027	29.0339	29.0315	28.5942	28.5971	28.1912	28.371	81	1.47105	0.405239
Q99JI4	26S proteasome non-ATPase regulatory subunit 6	Psmd6	28.4756	28.4425	28.8062	28.8	28.3722	28.4871	28.0334	28.0075	91	1.38896	0.406017
Q9Z0P5	Twinfilin-2	Twf2	24.0825	24.2127	23.7554	24.0084	NaN	NaN	23.9995	NaN	1	1.3353	0.414044
P62334	26S protease regulatory subunit 10B	Psmc6	28.6446	28.635	28.7795	28.6105	28.291	28.4474	28.1208	28.1415	77	2.57305	0.417192
P16110	Galectin-3	Lgals3	28.6576	28.5014	28.4904	28.4128	27.9531	27.9248	28.3472	28.1587	85	2.03409	0.4196
P98063	Bone morphogenetic protein 1	Bmp1	30.0688	30.0305	29.9144	29.7693	29.7822	29.6047	29.4753	29.2134	186	1.67962	0.426842
Q9CQW9	Interferon-induced transmembrane protein 3	Ifitm3	27.2192	27.3259	27.2678	27.2384	26.9708	26.6013	26.904	26.8521	58	2.66638	0.430773
P62320	Small nuclear ribonucleoprotein Sm D3	Snrpd3	26.546	26.5681	26.7099	26.7081	26.2469	25.8211	26.5578	26.1693	10	1.48071	0.434256
P14115	60S ribosomal protein L27a	Rpl27a	28.7349	28.7785	28.8785	28.6834	28.2001	28.3588	28.3955	28.3687	51	3.44908	0.438041
Q8BGQ7	Alanine--tRNA ligase, cytoplasmic	Aars	29.0788	28.9595	28.8224	28.6581	28.5011	28.4562	28.4509	28.3499	92	2.42537	0.440188
Q8VDM4	26S proteasome non-ATPase regulatory subunit 2	Psmd2	30.1185	30.1431	30.5473	30.5021	30.0592	29.9622	29.7354	29.7874	239	1.7459	0.441699
Q5S248	Transmembrane protease serine 11E	Tmprss11e	27.6982	27.6743	27.1444	27.2042	27.1506	26.8821	27.0116	26.8967	46	1.48687	0.445011
P60229	Eukaryotic translation initiation factor 3 subunit E	Eif3e	27.5278	27.5827	27.6417	27.5477	27.3559	27.2005	27.1572	26.7922	60	1.98565	0.448544
O09061	Proteasome subunit beta type-1	Psmb1	27.6082	27.5811	28.0052	27.9911	27.4724	27.1222	27.4342	27.3611	45	1.72621	0.448918
Q9CZD3	Glycine--tRNA ligase	Gars	28.9874	29.2115	29.175	28.9948	28.8964	28.6813	28.54	28.4493	100	2.12696	0.450401
O09131	Glutathione S-transferase omega-1	Gsto1	26.737	26.8547	27.183	27.1813	26.4067	26.2814	26.7544	26.7057	27	1.50236	0.451927
P43274	Histone H1.4	Hist1h1e	30.9906	31.027	31.6884	31.4077	30.7087	30.6988	30.9493	30.9248	124	1.36455	0.458006
P08030	Adenine phosphoribosyltransferase	Aprt	29.7104	29.6859	30.005	29.9227	29.5253	29.2982	29.2843	29.3827	95	2.5072	0.45837
P09405	Nucleolin	Ncl	29.5253	29.4384	29.7781	29.923	29.4145	29.4385	28.9422	29.0237	127	1.44893	0.461486
P50431	Serine hydroxymethyltransferase, cytosolic	Shmt1	27.7228	27.3377	27.7632	27.5893	26.9393	26.9523	27.5508	27.1234	17	1.43989	0.461819
Q8VEK3	Heterogeneous nuclear ribonucleoprotein U	Hnrnpu	31.0549	31.104	31.2913	30.9611	30.8038	30.8272	30.5365	30.3807	285	1.95948	0.465788
O35593	26S proteasome non-ATPase regulatory subunit 14	Psmd14	27.4049	27.3156	27.6783	27.7296	27.1069	27.1778	26.9825	26.9949	35	2.23477	0.466588
Q9DCN2	NADH-cytochrome b5 reductase 3	Cyb5r3	26.3512	26.5766	26.4727	26.3263	25.8552	26.1967	25.8355	25.967	19	2.44551	0.468109
P61222	ATP-binding cassette sub-family E member 1	Abce1	28.9919	29.0224	29.1517	29.1912	28.5823	28.5761	28.7304	28.5947	98	3.59942	0.468441
O08553	Dihydropyrimidinase-related protein 2	Dpysl2	28.6075	28.4836	28.6617	28.4952	28.1884	28.1755	28.0715	27.8716	88	2.89962	0.485229
P62301	40S ribosomal protein S13	Rps13	28.4732	28.4398	28.8414	28.8503	28.2278	27.9134	28.3422	28.1642	72	1.8304	0.489274
P62892	60S ribosomal protein L39	Rpl39	22.7127	22.9636	23.1244	22.9631	22.0789	22.377	22.5468	22.7809	2	1.56597	0.495068
P35550	rRNA 2-O-methyltransferase fibrillarin	Fbl	28.2123	28.1992	28.3164	28.3154	27.7907	27.9063	27.6594	27.682	86	3.60176	0.501204
P83882	60S ribosomal protein L36a	Rpl36a	26.7009	26.7054	27.0291	26.944	25.8409	26.3396	26.6863	26.5013	20	1.34212	0.50283
P62264	Small ribosomal subunit protein uS11	Rps14	27.3018	27.216	27.5422	27.6492	27.0891	26.4182	27.0406	27.1271	22	1.38823	0.508563
Q9EPU0	Regulator of nonsense transcripts 1	Upf1	25.7318	25.6914	26.0501	25.9026	25.209	25.3662	25.5801	25.1847	25	2.21668	0.508989
Q91W50	Cold shock domain-containing protein E1	Csde1	26.2302	25.8705	26.173	25.9678	25.5867	25.4965	25.6118	25.5067	18	2.89952	0.509937
Q9CWM4	Prefoldin subunit 1	Pfdn1	23.4271	23.2119	22.8514	23.182	22.7277	22.3867	22.8767	22.6301	3	1.76431	0.512797
Q80UG5	Septin-9	Sept9	25.5992	25.6713	25.7601	25.8592	25.4075	25.3151	25.0825	25.0305	6	2.52999	0.513538
P50543	Protein S100-A11	S100a11	29.2959	28.9397	29.3827	28.6826	28.3554	28.7984	28.4484	28.6277	60	1.46641	0.51775
F8WIT2	Annexin	Anxa6	31.5832	31.5604	32.0247	31.9589	31.1985	31.1531	31.3867	31.3077	439	2.10325	0.520275
P10107	Annexin A1	Anxa1	32.6189	32.622	33.1524	33.1376	32.1741	32.0931	32.5683	32.6047	584	1.39188	0.522679
Q8CI51	PDZ and LIM domain protein 5	Pdlim5	24.9224	25.0382	25.2294	25.2634	24.7055	24.8436	24.525	24.2853	11	1.9479	0.523487
Q9WVJ2	26S proteasome non-ATPase regulatory subunit 13	Psmd13	28.7005	28.6469	29.0695	29.0199	28.4306	28.3229	28.3236	28.237	93	2.43633	0.53065
Q8K224	N-acetyltransferase 10	Nat10	23.9407	23.6888	24.2863	23.7865	23.8248	23.2954	23.2218	23.2364	9	1.46321	0.53095
Q9D8W5	26S proteasome non-ATPase regulatory subunit 12	Psmd12	28.2124	28.2057	28.527	28.4927	27.8812	27.7143	27.9374	27.7548	79	2.73264	0.537572
P61255	Large ribosomal subunit protein uL24	Rpl26	27.6207	27.5004	27.6548	27.422	26.8728	26.5197	27.477	27.1714	31	1.35942	0.539235
Q9WVA3	Mitotic checkpoint protein BUB3	Bub3	26.2026	26.1746	26.6877	26.5042	25.9107	25.586	25.9713	25.9353	15	1.92025	0.541454
P62855	Small ribosomal subunit protein eS26	Rps26	28.6608	28.7724	29.2428	29.1436	28.1962	28.2965	28.7058	28.4342	53	1.64917	0.546749
P62702;Q3V1Z5	Small ribosomal subunit protein eS4;40S ribosomal protein S4	Rps4x;Rps4l	30.5253	30.5708	30.6729	30.4124	30.0156	29.7546	30.2086	29.9999	205	2.66129	0.550665
Q9CXW4	Large ribosomal subunit protein uL5	Rpl11	28.8134	28.8893	28.9474	28.8806	28.35	28.08	28.502	28.3901	47	2.97724	0.552119
P97384	Annexin A11	Anxa11	31.206	31.1211	31.4666	31.4216	30.6315	30.5466	30.92	30.9056	227	2.32752	0.552882
P14131	Small ribosomal subunit protein uS9	Rps16	29.6926	29.6847	29.84	29.7079	29.1318	29.0199	29.2257	29.3183	113	3.55878	0.557363
P51410	Large ribosomal subunit protein uL6	Rpl9	28.724	28.6551	28.6758	28.2244	27.8733	27.8604	28.2075	28.1077	74	2.07466	0.557603
P60867	Small ribosomal subunit protein uS10	Rps20	28.3791	28.2796	28.5961	28.0138	27.7566	27.5894	27.9766	27.7099	61	2.07033	0.559027
P40142	Transketolase	Tkt	28.7302	28.6538	29.0992	28.956	28.3712	28.1377	28.3112	28.3559	93	2.56459	0.565777
Q9Z204	Heterogeneous nuclear ribonucleoproteins C1/C2	Hnrnpc	27.0792	27.3684	27.5614	27.432	26.8788	26.8541	26.6923	26.7421	32	2.65761	0.568382
P63323	Small ribosomal subunit protein eS12	Rps12	27.936	27.7481	27.6828	27.6984	27.1193	27.02	27.4715	27.1797	39	2.62102	0.568709
Q61881	DNA replication licensing factor MCM7	Mcm7	27.9958	28.0397	28.1186	27.957	27.5953	27.7586	27.2917	27.1753	45	2.20888	0.572567
Q6ZWN5	Small ribosomal subunit protein uS4	Rps9	30.035	30.0957	30.3786	30.1902	29.4682	29.3063	29.7698	29.7678	119	2.31527	0.596853
Q9CX56	26S proteasome non-ATPase regulatory subunit 8	Psmd8	26.5048	26.4216	26.9378	26.8854	26.1517	26.3908	25.7629	26.0511	13	1.75345	0.59827
P14685	26S proteasome non-ATPase regulatory subunit 3	Psmd3	29.1405	29.1477	29.5095	29.668	28.7524	28.8676	28.7211	28.7117	136	2.33944	0.603214
P35979	Large ribosomal subunit protein uL11	Rpl12	27.5208	27.7322	28.015	27.9558	27.175	26.7698	27.555	27.2992	30	1.64677	0.60622
Q91YN9	BAG family molecular chaperone regulator 2	Bag2	24.4483	24.8684	24.7209	25.0584	24.1704	23.9108	24.185	24.3913	10	2.02827	0.609604
Q8CG48	Structural maintenance of chromosomes protein 2	Smc2	26.4834	26.4052	26.7407	26.6309	26.07	25.8363	26.0399	25.8689	32	3.1653	0.611284
P25444	Small ribosomal subunit protein uS5	Rps2	30.8798	30.7811	31.1258	30.9577	30.1986	29.8865	30.6281	30.5634	162	1.78266	0.616927
Q8VE97;Q3TWW8	Serine/arginine-rich splicing factor 4;Serine/arginine-rich splicing factor 6	Srsf4;Srsf6	25.8487	25.569	26.0178	25.9061	25.3458	25.4576	25.2305	24.8148	13	1.98141	0.623266
P62754	Small ribosomal subunit protein eS6	Rps6	29.1154	29.1022	29.484	29.3996	28.5605	28.4355	28.8226	28.7893	86	2.44542	0.623307
P15864	Histone H1.2	Hist1h1c	33.4537	33.3919	33.7986	33.5259	32.9017	32.5456	33.1942	33.0299	386	2.0474	0.62465
P23198	Chromobox protein homolog 3	Cbx3	26.2706	26.2087	26.5989	26.7061	25.981	25.4825	25.9505	25.8556	26	2.02465	0.628658
Q8BP67	Large ribosomal subunit protein eL24	Rpl24	27.9447	27.9456	27.9144	27.8417	27.0553	26.8902	27.5828	27.5914	51	1.87471	0.631699
Q3TXS7	26S proteasome non-ATPase regulatory subunit 1	Psmd1	29.1121	29.0227	29.3966	29.4162	28.9328	28.7105	28.4392	28.3318	87	2.02866	0.633307
Q9WVM1	Rac GTPase-activating protein 1	Racgap1	28.0909	28.1004	28.0591	28.251	27.4536	27.5033	27.5122	27.4962	66	5.1145	0.634048
P62270	Small ribosomal subunit protein uS13	Rps18	29.257	29.2708	29.4835	29.203	28.667	28.2467	28.9309	28.8153	87	2.12165	0.638575
P47962	Large ribosomal subunit protein uL18	Rpl5	29.5191	29.5912	29.8513	29.696	28.9216	28.8249	29.2287	29.0994	82	2.85675	0.645724
Q8BG32	26S proteasome non-ATPase regulatory subunit 11	Psmd11	29.0629	29.0864	29.3638	29.2159	28.5468	28.4328	28.6836	28.4514	137	3.46279	0.653623
P25206	DNA replication licensing factor MCM3	Mcm3	28.435	28.5253	28.8013	28.6949	28.226	28.2056	27.6339	27.7657	90	2.05079	0.656294
Q6ZWU9	Small ribosomal subunit protein eS27	Rps27	27.2379	27.5959	27.4787	27.4451	26.8947	26.4606	27.0528	26.6683	13	2.37894	0.670299
P67871	Casein kinase II subunit beta	Csnk2b	26.1716	26.0068	26.2964	26.3428	25.1286	25.1619	25.8232	26.0203	12	1.50429	0.67089
P10639	Thioredoxin	Txn	28.1612	28.1033	28.0271	27.766	26.9494	27.1382	27.6712	27.5993	35	1.86071	0.674866
A6PWS5	Gelsolin	Gsn	25.6426	25.6279	25.6511	25.1642	24.8394	24.7295	24.6627	25.1335	10	2.29327	0.680166
Q9CPR4	Large ribosomal subunit protein uL22	Rpl17	28.9539	28.9171	28.6081	28.4508	27.5861	27.7641	28.4351	28.4204	47	1.45217	0.681064
P62830	Large ribosomal subunit protein uL14	Rpl23	28.4593	28.5034	28.6197	28.159	27.9725	27.7333	27.7426	27.5678	38	2.73644	0.681297
Q66JQ7	Outer kinetochore KNL1 complex subunit KNL1	Knl1	27.5156	27.2652	27.8663	27.6507	27.1273	26.8598	26.7398	26.8323	21	2.40407	0.684619
Q9D7X8	Gamma-glutamylcyclotransferase	Ggct	23.3576	23.0095	23.2683	23.1007	NaN	NaN	NaN	NaN	2	2.85692	0.686302
Q9JMK0	Beta-1,4-galactosyltransferase 5	B4galt5	24.6131	25.0093	24.8983	24.7102	24.7563	24.1378	23.7344	23.8381	5	1.50804	0.691105
P62245	Small ribosomal subunit protein uS8	Rps15a	28.9006	28.9068	29.094	28.8171	28.1735	27.9233	28.5156	28.3376	85	2.60444	0.692159
Q78PY7	Staphylococcal nuclease domain-containing protein 1	Snd1	26.5232	26.769	26.9369	26.8734	26.0932	26.2966	26.1943	25.7442	33	2.43475	0.693528
Q07076	Annexin A7	Anxa7	29.7345	29.7691	30.0927	30.0957	29.2106	29.0175	29.2867	29.3945	99	2.81005	0.695658
P11688	Integrin alpha-5	Itga5	28.7734	28.8239	28.3192	28.253	27.6755	28.0398	27.9208	27.7446	76	2.19196	0.697208
Q99LB6	Methionine adenosyltransferase 2 subunit beta	Mat2b	24.4696	24.5949	24.478	24.2055	23.9721	23.8008	23.8128	23.3713	4	2.41767	0.697731
Q920E5	Farnesyl pyrophosphate synthase	Fdps	24.8572	25.0588	24.9037	25.8193	24.1825	24.4443	24.8355	24.3352	6	1.44419	0.710391
Q62469	Integrin alpha-2	Itga2	31.4491	31.3981	31.1214	31.1819	30.5151	30.3041	30.779	30.6875	265	2.79381	0.716202
P27659	Large ribosomal subunit protein uL3	Rpl3	30.6053	30.5175	30.709	30.6016	29.8536	29.5573	30.0509	30.0785	178	2.90803	0.723264
P43276	Histone H1.5	Hist1h1b	31.4081	31.3264	31.8761	31.7653	30.7879	30.4964	31.1551	31.0334	183	1.98037	0.725758
Q9D6Z1	Nucleolar protein 56	Nop56	28.4662	28.5601	28.8035	28.7002	28.0911	27.7949	27.9804	27.7508	95	3.26069	0.728182
P62911	Large ribosomal subunit protein eL32	Rpl32	28.2947	28.2455	28.651	28.3635	27.4959	26.9852	28.076	28.0704	41	1.41381	0.731804
Q99L45	Eukaryotic translation initiation factor 2 subunit 2	Eif2s2	28.1881	27.4058	27.7828	28.2372	27.0267	26.7774	27.3408	27.5279	6	1.54748	0.73529
P62852	Small ribosomal subunit protein eS25	Rps25	27.9797	28.0978	28.2711	28.0523	27.6034	27.1108	27.3739	27.368	29	3.10198	0.736187
P10922	Histone H1.0	H1f0	31.0148	31.0024	31.331	31.0264	30.2651	30.363	30.4172	30.3797	100	3.86996	0.737426
O55234	Proteasome subunit beta type-5	Psmb5	27.4959	27.4211	27.8429	27.6714	26.8984	26.4442	27.1341	27.0023	45	2.23043	0.738081
Q61205	Platelet-activating factor acetylhydrolase IB subunit gamma	Pafah1b3	23.9125	23.4777	24.0517	23.464	23.4871	NaN	NaN	23.0393	4	1.47686	0.738336
P41245	Matrix metalloproteinase-9	Mmp9	30.349	30.3993	30.24	30.4027	30.1398	30.0181	29.0587	29.1525	152	1.41893	0.755485
E9Q5G3	Kinesin-like protein KIF23	Kif23	27.9998	28.2072	28.1913	28.4387	27.5877	27.1851	27.4769	27.5647	58	2.96036	0.755641
P28658	Ataxin-10	Atxn10	27.1466	26.9993	27.3098	27.2038	26.3963	26.5516	26.4365	26.2497	7	3.81417	0.75632
E9PV24	Fibrinogen alpha chain	Fga	28.1157	28.1384	28.2352	28.2059	27.6048	27.3116	27.5735	27.1618	25	3.3439	0.76086
P97351	Small ribosomal subunit protein eS1	Rps3a	29.8276	29.8491	30.015	29.9811	29.1735	28.7176	29.4113	29.3254	115	2.4851	0.761229
Q6DFW4	Nucleolar protein 58	Nop58	26.3179	26.6653	26.8298	26.8261	25.9722	25.7101	26.1961	25.7023	30	2.40181	0.764596
P52795	Ephrin-B1	Efnb1	27.0482	27.1401	26.5263	26.8237	26.1625	25.6938	26.2243	26.3983	20	2.02807	0.764848
P49717	DNA replication licensing factor MCM4	Mcm4	27.3637	27.3604	27.5991	27.6668	26.8899	27.1189	26.4047	26.5031	47	2.22468	0.768296
Q8C522	Endonuclease domain-containing 1 protein	Endod1	26.1679	26.0707	25.8308	26.1633	25.3513	25.3276	25.5117	24.9619	22	2.81151	0.770024
P61514	Large ribosomal subunit protein eL43	Rpl37a	25.9511	25.7251	25.9992	25.7223	24.5868	25.0531	25.3073	25.3584	30	2.17143	0.773009
P23492	Purine nucleoside phosphorylase	Pnp	24.9275	24.8437	25.1986	25.4803	24.2721	23.9506	24.316	24.8001	7	1.85411	0.777812
P62242	Small ribosomal subunit protein eS8	Rps8	30.6894	30.6461	31.0656	30.9935	30.0149	29.8998	30.1053	30.2507	167	3.03268	0.780958
P53026	Large ribosomal subunit protein uL1	Rpl10a	27.0825	27.1638	27.4488	26.925	26.6199	25.6962	26.5795	26.5989	19	1.68137	0.7814
P62751	Large ribosomal subunit protein uL23	Rpl23a	27.0051	26.8449	27.5746	27.6165	26.1408	26.3095	26.7729	26.6479	28	1.7488	0.792489
P47911	Large ribosomal subunit protein eL6	Rpl6	30.4391	30.475	31.0861	30.8836	29.9824	29.7937	30.0202	29.9025	177	2.52386	0.796224
P18406	Protein CYR61	Cyr61	26.645	26.6013	26.748	26.58	25.9522	25.8521	25.7574	25.7361	22	4.93506	0.819137
Q80UP8	Sodium-dependent phosphate transporter 2	Slc20a2	23.2377	23.5934	23.4343	23.2107	NaN	NaN	23.2961	22.46	2	1.32234	0.820093
Q9D8E6	Large ribosomal subunit protein uL4	Rpl4	30.8678	30.8814	31.2703	31.2036	30.2122	30.1539	30.2879	30.2435	245	3.57224	0.831367
Q8C7R4	Ubiquitin-like modifier-activating enzyme 6	Uba6	23.2025	23.614	23.2382	23.1253	NaN	NaN	NaN	NaN	5	3.20638	0.838312
Q6ZWV7	Large ribosomal subunit protein uL29	Rpl35	26.6802	26.6469	26.8098	26.3546	25.9108	25.3582	25.952	25.8655	12	2.62767	0.851265
Q9Z2H7	PDZ domain-containing protein GIPC2	Gipc2	24.5482	24.9168	23.5478	23.6169	23.4081	23.4962	23.1064	23.1499	6	1.30329	0.867272
P62889	Large ribosomal subunit protein eL30	Rpl30	28.1577	28.125	28.2344	28.2556	27.0273	27.1481	27.5266	27.5286	37	3.2553	0.885523
Q6IRU2	Tropomyosin alpha-4 chain	Tpm4	26.4293	26.2094	26.7053	26.2718	25.5238	25.0697	26.0565	25.3978	16	2.06092	0.892038
P50518	V-type proton ATPase subunit E 1	Atp6v1e1	23.1757	23.8454	24.2034	23.8921	NaN	NaN	23.5686	22.7893	4	1.40531	0.892949
O09167	Large ribosomal subunit protein eL21	Rpl21	28.1643	28.0602	28.5686	28.056	26.9641	27.2374	27.6666	27.3853	66	2.48905	0.898942
P47915	Large ribosomal subunit protein eL29	Rpl29	24.7324	24.618	25.0388	25.1585	23.9194	23.757	24.3284	23.9151	4	2.675	0.906948
P62918	Large ribosomal subunit protein uL2	Rpl8	29.6865	29.6166	30.107	29.821	29.047	28.6123	29.0886	28.8181	106	2.98546	0.916256
P61358	Large ribosomal subunit protein eL27	Rpl27	29.4687	29.3536	29.717	29.5206	28.4621	28.5512	28.7501	28.6175	107	4.10301	0.919772
Q9D3R6;Q3UMC0	Katanin p60 ATPase-containing subunit A-like 2;ATPase family gene 2 protein homolog A	Katnal2;Afg2a	27.6389	27.6569	27.734	27.8928	27.1821	27.0483	26.3943	26.5786	29	2.49679	0.929807
P62267	Small ribosomal subunit protein uS12	Rps23	28.8231	28.641	29.046	28.752	27.8415	27.7089	28.063	27.9236	38	3.75922	0.931277
Q8K363	ATP-dependent RNA helicase DDX18	Ddx18	24.8805	25.0209	25.1364	25.2488	24.4114	NaN	24.3277	24.3732	6	2.05434	0.931337
Q9WUA2	Phenylalanine--tRNA ligase beta subunit	Farsb	23.6332	23.7181	24.6012	23.9056	NaN	23.2862	NaN	23.528	3	1.60825	0.938197
P47963	Large ribosomal subunit protein eL13	Rpl13	29.272	29.1847	29.6835	29.4603	28.3508	28.0774	28.7736	28.6222	63	2.60601	0.9441
O55142	Large ribosomal subunit protein eL33	Rpl35a	27.7056	27.7662	28.3726	28.0995	26.7965	26.5646	27.5833	27.2167	44	1.86605	0.945711
P14148	Large ribosomal subunit protein uL30	Rpl7	31.1547	31.073	31.3397	31.2439	30.1475	30.0957	30.3853	30.3366	232	4.37338	0.961576
P62274	Small ribosomal subunit protein uS14	Rps29	23.7015	24.9557	25.0146	24.5292	23.5708	23.407	23.8235	23.5411	3	1.65384	0.964635
P12970	Large ribosomal subunit protein eL8	Rpl7a	30.4402	30.4157	30.7899	30.6112	29.5582	29.4536	29.6568	29.644	163	4.23396	0.986093
Q61233	Plastin-2	Lcp1	23.6022	23.7069	23.8643	24.7941	NaN	NaN	23.4	NaN	1	1.74472	0.991968
P05202	Aspartate aminotransferase, mitochondrial	Got2	23.1866	23.6682	24.2565	23.9275	NaN	NaN	23.2078	23.1229	12	1.45121	0.999741
Q6ZWV3;P86048	Large ribosomal subunit protein uL16;Large ribosomal subunit protein uL16-like	Rpl10;Rpl10l	29.7726	29.7287	29.7775	29.4851	28.5284	28.198	29.1255	28.8705	113	2.49053	1.01038
Q9DCA5	Ribosome biogenesis protein BRX1 homolog	Brix1	24.9868	25.0057	24.9461	25.5094	24.4569	NaN	24.4622	24.4714	12	1.37602	1.02281
Q64012	RNA-binding protein Raly	Raly	24.1998	24.373	24.3816	24.3379	24.0073	NaN	23.7551	22.8524	6	1.58358	1.02897
Q9D1R9	Large ribosomal subunit protein eL34	Rpl34	27.5505	27.4525	27.7553	27.5431	26.2266	26.2569	26.9317	26.7556	36	2.80852	1.03265
Q9DC11	Plexin domain-containing protein 2	Plxdc2	23.7414	23.4452	23.6205	23.414	NaN	NaN	22.982	NaN	10	1.52973	1.03571
P11031	Activated RNA polymerase II transcriptional coactivator p15	Sub1	25.6904	25.5839	26.92	26.237	25.2817	25.1431	25.1438	24.7075	26	1.69833	1.03882
P35980	Large ribosomal subunit protein eL18	Rpl18	30.0517	30.0583	30.4463	30.1007	29.0066	28.743	29.4914	29.2604	127	2.84099	1.03889
Q9JLT2	Trehalase	Treh	29.8684	29.8645	29.8224	29.3821	28.8656	28.8639	28.609	28.3402	10	3.08672	1.06463
P97311	DNA replication licensing factor MCM6	Mcm6	27.0519	27.3022	27.4943	27.1298	26.8723	26.2003	26.0338	25.6103	49	2.04889	1.06531
Q9CZM2	Large ribosomal subunit protein eL15	Rpl15	30.4835	30.46	30.7409	30.6568	29.5557	29.3094	29.6451	29.5687	142	4.40492	1.06557
Q63870	Collagen alpha-1(VII) chain	Col7a1	31.4772	31.4745	30.0661	30.1506	29.921	29.8569	29.6468	29.4604	239	1.40216	1.07082
P19253	Large ribosomal subunit protein uL13	Rpl13a	29.3228	29.1371	29.6932	29.2604	28.3182	27.9095	28.4811	28.3768	54	3.10768	1.08201
O89001	Carboxypeptidase D	Cpd	26.232	26.2413	25.9451	25.5731	25.245	25.1184	24.8754	24.4024	16	2.37068	1.08755
Q8R016	Bleomycin hydrolase	Blmh	24.0952	23.8267	24.2336	24.7477	NaN	NaN	NaN	NaN	3	1.78653	1.10085
P41105	Large ribosomal subunit protein eL28	Rpl28	28.4968	28.5791	28.6411	28.3954	27.4953	26.7552	27.7297	27.6932	47	2.50506	1.10973
P62717	Large ribosomal subunit protein eL20	Rpl18a	30.2885	30.3527	30.4246	30.362	29.1599	29.1418	29.4003	29.2661	183	5.57394	1.11492
Q9CR57	Large ribosomal subunit protein eL14	Rpl14	30.1972	30.1293	30.5078	30.115	28.8843	28.5522	29.4525	29.2148	68	2.85579	1.21135
Q8VEE4	Replication protein A 70 kDa DNA-binding subunit	Rpa1	26.4009	26.1552	27.2235	27.0103	25.9578	24.3454	25.6308	25.8644	25	1.48799	1.24788
Q9JKA5	Cell surface A33 antigen	Gpa33	30.2519	30.1788	29.3307	29.5727	28.1272	28.1728	28.9954	29.0458	98	1.98955	1.24824
Q01853	Transitional endoplasmic reticulum ATPase	Vcp	33.1218	33.1863	33.4314	33.4667	32.429	32.4558	31.5539	31.7012	540	2.61769	1.26659
P28352	DNA repair nuclease/redox regulator APEX1	Apex1	23.8363	23.7286	24.1536	24.1395	NaN	23.5785	NaN	NaN	2	1.95928	1.26757
P37913	DNA ligase 1	Lig1	24.5399	24.6172	23.9531	24.7269	23.2994	NaN	23.5907	23.3911	5	2.17702	1.29238
Q9DBR7	Protein phosphatase 1 regulatory subunit 12A	Ppp1r12a	28.8141	28.7682	28.934	28.8738	27.62	26.9501	28.0566	27.5856	9	2.86482	1.29444
Q925S4	Interleukin-24	Il24	24.9803	25.0257	24.6713	24.626	24.039	23.8583	NaN	NaN	8	2.18124	1.31756
Q9WU03	Kunitz-type protease inhibitor 2	Spint2	23.9715	23.9562	24.1595	23.8816	NaN	NaN	NaN	NaN	2	1.95777	1.42638
P28659	CUGBP Elav-like family member 1	Celf1	24.2267	24.4279	24.3971	24.4504	23.1548	NaN	23.3988	22.7404	5	3.20576	1.44524
P47964	Large ribosomal subunit protein eL36	Rpl36	27.5296	27.2226	27.5385	27.8365	26.1505	25.56	26.3378	26.1401	15	3.39576	1.4847
Q9JJ80	Ribosome production factor 2 homolog	Rpf2	24.1351	23.944	24.6441	25.1137	NaN	NaN	NaN	24.0241	3	1.61453	1.4883
P47791	Glutathione reductase, mitochondrial	Gsr	24.337	25.2176	25.1027	25.1361	23.8174	NaN	NaN	NaN	5	2.49709	1.492
P27641	X-ray repair cross-complementing protein 5	Xrcc5	24.9007	24.9205	25.3667	25.6551	NaN	NaN	24.316	NaN	9	2.7882	1.49859
Q8BY71	Histone acetyltransferase type B catalytic subunit	Hat1	23.9612	24.2518	24.4334	24.2485	NaN	NaN	23.8168	NaN	4	2.09948	1.50275
Q8CG47	Structural maintenance of chromosomes protein 4	Smc4	24.2535	24.5074	24.4893	23.972	NaN	NaN	NaN	23.7026	11	2.39674	1.51684
Q05769	Prostaglandin G/H synthase 2	Ptgs2	25.9857	25.8736	26.5841	27.4586	25.4619	24.9512	24.6208	24.6376	19	2.03398	1.55765
Q8CI11	Guanine nucleotide-binding protein-like 3	Gnl3	24.9151	25.3823	25.9281	26.3999	24.1887	24.4853	24.4855	NaN	11	1.88495	1.57993
Q9EQ61	Pescadillo homolog	Pes1	25.318	24.9189	25.7401	25.8581	23.3422	NaN	24.1643	24.4189	11	2.51475	1.59789
P70195	Proteasome subunit beta type-7	Psmb7	24.0635	23.6312	24.6105	25.2332	NaN	NaN	NaN	NaN	3	1.42672	1.65187
Q8C1B1	Calmodulin-regulated spectrin-associated protein 2	Camsap2	26.1372	26.3629	26.5604	26.453	25.1651	25.4221	24.0383	24.1967	5	2.47406	1.6728
Q06890	Clusterin	Clu	30.3824	30.3733	30.8196	30.6796	29.0976	28.9234	28.8039	28.7022	126	4.69794	1.68196
Q9QY30	Bile salt export pump	Abcb11	24.8159	24.4511	24.0403	25.0459	NaN	NaN	23.2852	NaN	3	2.87051	1.71131
Q8BWB6	Metalloreductase STEAP2	Steap2	28.8933	28.8517	28.8774	28.9197	26.5155	26.4134	27.8997	27.7832	62	2.31298	1.73257
P15105	Glutamine synthetase	Glul	24.3262	24.117	24.3883	24.3363	22.5624	NaN	22.6972	22.3598	5	5.86202	1.76856
Q8K205	Processing of 1, ribonuclease P/MRP family, (S. cerevisiae)	Pop1	24.3596	24.2271	24.5411	24.3307	NaN	NaN	NaN	NaN	4	2.61323	1.77816
Q8R2Z5	von Willebrand factor A domain-containing protein 1	Vwa1	28.3079	28.0424	27.412	26.6769	26.2471	25.0353	25.9735	26.0419	16	2.12148	1.78536
P63038	60 kDa heat shock protein, mitochondrial	Hspd1	24.288	24.1501	24.3386	24.3649	NaN	NaN	NaN	NaN	4	3.69835	1.88753
O55100	Synaptogyrin-1	Syngr1	24.3454	24.2321	24.2248	24.4684	NaN	NaN	24.3502	NaN	2	1.44329	2.10583
Q6P069	Sorcin	Sri	30.6514	30.6936	31.0422	30.9219	28.3221	27.6693	28.5887	28.5088	93	4.51618	2.55503
Q64261	Cyclin-dependent kinase 6	Cdk6	25.8574	26.1362	25.6804	24.8523	NaN	NaN	22.9292	23.5017	10	3.1665	2.55666
P97452	Ribosome biogenesis protein BOP1	Bop1	25.0088	25.2122	26.0234	25.9774	NaN	NaN	NaN	25.506	8	1.55643	2.56669
P06795	Multidrug resistance protein 1B	Abcb1b	31.603	31.6092	31.294	31.0858	28.607	27.9249	29.4456	29.342	275	3.30962	2.56812
Q9D7M5	Dynactin associated protein	Dynap	27.3708	27.0599	25.5372	25.47	23.5243	24.441	24.6061	NaN	16	2.02864	2.57126
P31650	Sodium- and chloride-dependent GABA transporter 3	Slc6a11	25.2332	25.4198	25.2796	25.2763	NaN	NaN	NaN	NaN	4	3.52692	2.90857
P46735	Unconventional myosin-Ib	Myo1b	27.0633	27.6873	27.4562	26.7062	NaN	NaN	23.1268	23.4549	29	4.73719	4.11935
Q61087	Laminin subunit beta-3	Lamb3	28.3215	30.0663	26.4242	28.7774	22.893	23.341	23.2355	23.8516	70	3.19849	5.06709
Q61092	Laminin subunit gamma-2	Lamc2	28.7082	27.992	27.4158	27.4794	24.0417	NaN	NaN	22.4307	40	4.24476	5.08406
